# Supplementary material for: Estrogen and Progesterone Receptors Are Dysregulated at the BPH/5 Mouse Preeclamptic-Like Maternal–Fetal Interface
Source: Biology (Basel). 2024 Mar 16;13(3):192. doi: 10.3390/biology13030192 (PMC10967993; doi:10.3390/biology13030192)
Supplement: Supplementary file 1 [file biology-13-00192-s001.zip]

Archive with 1 entries (1 files):
- biology-2868664-supplementary.pdf
